# Supplementary material for: Hyperenhancement of LA Wall by Three-Dimensional High-Resolution Late Gadolinium-Enhanced MRI and Recurrence of AF After Catheter Ablation
Source: J Clin Med. 2024 Dec 3;13(23):7357. doi: 10.3390/jcm13237357 (PMC11642366; doi:10.3390/jcm13237357)
Supplement: Supplementary file 1 [file jcm-13-07357-s001.zip]

Archive with 1 entries (1 files):
- jcm-3268358-supplementary.pdf
